# Supplementary material for: Visual multiple cross displacement amplification for the rapid identification of S. agalactiae immediately from vaginal and rectal swabs
Source: AMB Express. 2021 Jan 6;11:9. doi: 10.1186/s13568-020-01168-3 (PMC7788142; doi:10.1186/s13568-020-01168-3)
Supplement: Supplementary file 1 — Additional file 1: Table S1. The other two sets of MCDA primers used in this study. [file 13568_2020_1168_MOESM1_ESM.xls]

## Sheet: Sheet1
Table S1. The other two sets of MCDA primers used in this study
Primers name	Sequences	Length（bp）
The first set of MCDA primers
pcsB-1F1	5'-GCAGCACAAGTTGAGTCTG-3'	19 nt
pcsB-1F2	5'-CCGCTCTAGGTGTTGAAG-3'	18 nt
pcsB-1CP1	5'-AGCCGTAAGATTAGAAGGCTTTATTCCACAGCTCCTACTGAAAC-3'	44 mer
pcsB-1CP2	5'-AATGAGCCAAAAGTTACTCAACCTCAACTGCTTTAGGTGCTTCA-3'	44 mer
pcsB-1C1	5'-AGCCGTAAGATTAGAAGGCTTTATT-3'	25 nt
pcsB-1C2	5'-AATGAGCCAAAAGTTACTCAACCT-3'	24 nt
pcsB-1D1	5'-TCAGTTCTCGGTTGTGTT-3'	18 nt
pcsB-1D2	5'-TCTGTAGTAACTAAAGCAGT-3'	20 nt
pcsB-1R1	5'-CAGTAGTTGCCGAAGAAGT-3'	19 nt
pcsB-1R2	5'-TACAACTACAGCTACAGCT-3'	19 nt
Thethird set of MCDA primers
pcsB-3F1	5'-CAGCTCCTACTGAAACAGT-3'	21 nt
pcsB-3F2	5'-TGAATCATAACTTCTGACAACA-3'	22 nt
pcsB-3CP1	5'-AGTAGTTGCCGAAGAAGTAGCCTCAAACACAACCGAGAACT-3'	41 nt
pcsB-3CP2	5'-AACTAAAGCAGTTGAAGCACCTGGTTTTGATACCGCTCTAGG-3'	42 nt
pcsB-3C1	5'-AGTAGTTGCCGAAGAAGTAGCC-3'	22 nt
pcsB-3C2	5'-AACTAAAGCAGTTGAAGCACCT-3'	22 nt
pcsB-3D1	5'-GTAAGATTAGAAGGCTTTATTTC-3'	23 nt
pcsB-3D2	5'-ACTAATGAGCCAAAAGTTAC-3'	20 nt
pcsB-3R1	5'-AGCTGTAGTTGTAGCAAC-3'	18 nt
pcsB-3R2	5'-ACTCAACCTTCTGTAGT-3'	17 nt
